# Supplementary material for: Diagnostic Model of In-Hospital Mortality in Patients with Acute ST-Segment Elevation Myocardial Infarction Used Artificial Intelligence Methods
Source: Cardiol Res Pract. 2022 May 25;2022:8758617. doi: 10.1155/2022/8758617 (PMC9159851; doi:10.1155/2022/8758617)
Supplement: Supplementary Materials — The data are demographic and clinical characteristics of patients with acute STEMI. AGE, age; AF, atrial fibrillation; BLEEDING, in-hospital bleeding; CABG, underwent coronary artery bypass grafting during hospitalization; CSHOCK, cardiogenic shock; DIED, in-hospital mortality; DM, diabetes history; FEMALE, female; HBP, history of hypertension; OMI, history of myocardial infarction; PCI, percutaneous coronary intervention during hospitalization; VF, ventricular fibrillation. Data from the National (Nationwide) Inpatient Sample (NIS) data from January 2016 to December 2018 in the United States were used for this study (https://www.hcup-us.ahrq.gov/). [file 8758617.f1.zip]

Archive with 3 entries (2 files):
- Supplementary Materials/
- Supplementary Materials/code1.docx
- Supplementary Materials/modellog.m
